# Supplementary material for: The potential for patient-reported data and narratives to improve quality during emergency department boarding
Source: Health Aff Sch. 2025 Jul 7;3(7):qxaf138. doi: 10.1093/haschl/qxaf138 (PMC12303624; doi:10.1093/haschl/qxaf138)
Supplement: qxaf138_Supplementary_Data [file qxaf138_supplementary_data.zip]

Archive with 5 entries (5 files):
- KM_coi_disclosure_EDboarding_HealthAffairs.docx
- MS_coi_disclosure_EDboarding_HealthAffairs_MS.pdf
- SP_coi_disclosure_EDboarding_HealthAffairs.docx
- coi_disclosure_kg.docx
- DK_COIHealthAffairs_DianeKuhn.docx
